# Supplementary material for: Transcriptomic Signatures of End-Stage Human Dilated Cardiomyopathy Hearts with and without Left Ventricular Assist Device Support
Source: Int J Mol Sci. 2022 Feb 12;23(4):2050. doi: 10.3390/ijms23042050 (PMC8878549; doi:10.3390/ijms23042050)
Supplement: Supplementary file 1 [file ijms-23-02050-s001.zip]

Archive with 1 entries (1 files):
- ijms-1569722-supplementary.xlsx
