# Supplementary material for: Transcriptomic Signatures of End-Stage Human Dilated Cardiomyopathy Hearts with and without Left Ventricular Assist Device Support
Source: Int J Mol Sci. 2022 Feb 12;23(4):2050. doi: 10.3390/ijms23042050 (PMC8878549; doi:10.3390/ijms23042050)
Supplement: Supplementary file 1 [file ijms-23-02050-s001.zip › ijms-1569722-supplementary.xlsx]

## Sheet: Table S1
Table S1: Lists of pathological genes involved in the enriched KEGG pathways, GO terms related to BP and GO terms related to MF.
Analysis	Pathways/GO terms	-log(p-value)	Genes
LV up-regulated genes
KEGG	FoxO signaling pathway	2.98517	PRKAB2;CCND2;CCND1;GADD45A;PLK2;GRM1;IGF1R
	Proteoglycans in cancer	2.54105	CCND1;LUM;PLCE1;RRAS2;COL21A1;ANK1;HBEGF;IGF1R
	Circadian rhythm	2.23289	PER2;PRKAB2;PER3
	Transcriptional misregulation in cancer	2.155	PER2;CCND2;GADD45A;ETV1;UTY;PROM1;IGF1R
	Thyroid cancer	2.01787	CCND1;TPM3;GADD45A
	Prolactin signaling pathway	2.01271	SOCS2;CCND2;CCND1;JAK2
	Melanoma	1.97066	CCND1;GADD45A;FGF1;IGF1R
	JAK-STAT signaling pathway	1.8821	SOCS2;CCND2;CCND1;FHL1;STAT4;JAK2
	AMPK signaling pathway	1.84041	PRKAB2;CCND1;PPP2R2B;IGF1R;CREB5
	Hypertrophic cardiomyopathy (HCM)	1.72819	PRKAB2;ACTC1;TPM3;SGCG
BP	heart contraction (GO:0060047)	3.7691	ACTC1;TNNT1;TNNT3;SGCG;SCN2B
	myofibril assembly (GO:0030239)	3.63171	OBSCN;ACTC1;TNNT1;TNNT3;ANKRD1
	skeletal system development (GO:0001501)	3.4341	EXT1;MYOC;FRZB;NPR3;TNFRSF11B;SULF1;SOX4;HAPLN1
	negative regulation of binding (GO:0051100)	3.35745	XIRP1;JAK2;SORL1;NES;IFIT2;DACT1
	sarcomere organization (GO:0045214)	3.32065	OBSCN;TNNT1;TNNT3;ANKRD1
	establishment or maintenance of actin cytoskeleton polarity (GO:0030950)	3.25987	RICTOR;RND3;RHOBTB1
	glycosphingolipid biosynthetic process (GO:0006688)	2.99992	ST8SIA2;ST8SIA5;B4GALNT1
	actin-myosin filament sliding (GO:0033275)	2.97861	ACTC1;TPM3;TNNT1;TNNT3
	muscle filament sliding (GO:0030049)	2.97861	ACTC1;TPM3;TNNT1;TNNT3
	cellular response to type I interferon (GO:0071357)	2.97584	EGR1;RSAD2;HLA-C;XAF1;IFIT2
MF	alpha-N-acetylneuraminate alpha-2,8-sialyltransferase activity (GO:0003828)	2.68833	ST8SIA2;ST8SIA5
	growth hormone receptor binding (GO:0005131)	2.54562	SOCS2;JAK2
	cytoskeletal adaptor activity (GO:0008093)	2.31836	SORBS2;ANK1
	transcription corepressor binding (GO:0001222)	2.06533	PER2;PER3
	GABA-gated chloride ion channel activity (GO:0022851)	2.06533	GABRB1;GABRE
	growth factor activity (GO:0008083)	2.03428	BDNF;PTN;FGF1;HBEGF
	tropomyosin binding (GO:0005523)	1.93262	TNNT1;TNNT3
	titin binding (GO:0031432)	1.93262	OBSCN;ANKRD1
	ligand-gated anion channel activity (GO:0099095)	1.72051	GABRB1;GABRE
	phosphatase inhibitor activity (GO:0019212)	1.72051	ANP32E;PTN
LV down-regulated genes
KEGG	Complement and coagulation cascades	16.5357	C1QB;CFD;C1QA;SERPINA1;ITGAM;C1R;C5AR1;F13A1;TFPI;F5;C3;C4A;C6;C7;C3AR1;CD59;VSIG4;F2RL3;C1QC
	Staphylococcus aureus infection	12.5714	C1QB;CFD;C1QA;ITGAM;C1R;C5AR1;FPR1;FPR3;C3;C4A;FCGR3A;FCGR2A;C3AR1;FCGR2B;C1QC
	Phagosome	10.1427	MSR1;ITGAM;C1R;CYBB;THBS1;CTSS;C3;MARCO;TUBA1C;TUBA3E;FCGR3A;TUBA3D;TUBB2A;FCGR2A;MRC1;CD14;FCGR2B;TLR2
	Pathogenic Escherichia coli infection	6.57645	TUBA1C;TUBA3E;TUBA3D;TUBB2A;ARPC3;HCLS1;LY96;CD14;EZR
	Pertussis	5.35799	C1QB;C3;C4A;C1QA;ITGAM;C1R;LY96;CD14;C1QC
	HIF-1 signaling pathway	4.38274	LDHA;STAT3;EIF4EBP1;SLC2A1;CYBB;HMOX1;ENO1;TIMP1;HK2
	Systemic lupus erythematosus	4.13461	C3;C1QB;C4A;C1QA;FCGR3A;C6;FCGR2A;C7;C1R;C1QC
	Prion diseases	3.59095	C1QB;C1QA;C6;C7;C1QC
	Acute myeloid leukemia	3.11786	ITGAM;ZBTB16;STAT3;PIM1;EIF4EBP1;CD14
	Tuberculosis	3.09373	C3;FCGR3A;ITGAM;FCER1G;FCGR2A;MRC1;CD14;FCGR2B;CTSS;TLR2
BP	neutrophil activation involved in immune response (GO:0002283)	14.1084	CFD;SERPINA3;SERPINA1;ITGAM;HVCN1;C5AR1;FGL2;FPR1;MGST1;LILRA2;CTSS;C3;GLIPR1;C3AR1;COTL1;CD59;CD14;METTL7A;HMOX2;S100A11;CTSC;CD53;FCER1G;ANXA2;CYBB;LILRB2;RNASE2;LYZ;PRDX6;VAMP8;TYROBP;FCGR2A;PECAM1;CD68;S100A9;S100A8;TLR2
	neutrophil degranulation (GO:0043312)	13.4815	CFD;SERPINA3;SERPINA1;ITGAM;HVCN1;C5AR1;FGL2;FPR1;MGST1;CTSS;C3;GLIPR1;C3AR1;COTL1;CD59;CD14;METTL7A;HMOX2;S100A11;CTSC;CD53;FCER1G;ANXA2;CYBB;LILRB2;RNASE2;LYZ;PRDX6;VAMP8;TYROBP;FCGR2A;PECAM1;CD68;S100A9;S100A8;TLR2
	neutrophil mediated immunity (GO:0002446)	13.2636	CFD;SERPINA3;SERPINA1;ITGAM;HVCN1;C5AR1;FGL2;FPR1;MGST1;CTSS;C3;GLIPR1;C3AR1;COTL1;CD59;CD14;METTL7A;HMOX2;S100A11;CTSC;CD53;FCER1G;ANXA2;CYBB;LILRB2;RNASE2;LYZ;PRDX6;VAMP8;TYROBP;FCGR2A;PECAM1;CD68;S100A9;S100A8;TLR2
	regulation of humoral immune response (GO:0002920)	7.33403	C1QB;C1QA;C1R;C5AR1;C3;C4A;C6;C7;C3AR1;SUSD4;CD59;FCGR2B;C1QC
	regulation of immune effector process (GO:0002697)	7.28786	C1QB;C1QA;C1R;C5AR1;C3;C4A;C6;C7;C3AR1;SUSD4;CD59;FCGR2B;C1QC
	regulation of protein activation cascade (GO:2000257)	6.6467	C3;C1QB;C4A;C1QA;C6;C7;C1R;C5AR1;C3AR1;SUSD4;CD59;C1QC
	regulation of complement activation (GO:0030449)	6.60244	C3;C1QB;C4A;C1QA;C6;C7;C1R;C5AR1;C3AR1;SUSD4;CD59;C1QC
	immune response-activating cell surface receptor signaling pathway (GO:0002429)	6.21118	FCER1G;C5AR1;FPR1;C3AR1;FPR3;LILRA2
	regulation of acute inflammatory response (GO:0002673)	6.10685	C3;C1QB;C4A;C1QA;C6;C7;C1R;C5AR1;C3AR1;SUSD4;CD59;C1QC
	inflammatory response (GO:0006954)	5.96887	SERPINA3;STAT3;C5AR1;FPR1;CYBB;FPR3;LYZ;AIF1;THBS1;TNFSF4;ADORA3;C3AR1;CCL18;CDO1;FCGR2B;S100A9;S100A8
MF	complement receptor activity (GO:0004875)	4.65922	C5AR1;C3AR1;FPR1;FPR3
	alcohol dehydrogenase activity, zinc-dependent (GO:0004024)	4.06649	ADH1C;ADH1B;ADH1A
	alcohol dehydrogenase (NAD) activity (GO:0004022)	3.63002	ADH1C;ADH1B;ADH1A
	RAGE receptor binding (GO:0050786)	3.45927	S100A4;S100A9;S100A8
	Toll-like receptor binding (GO:0035325)	3.45927	S100A9;S100A8;TLR2
	sulfotransferase activity (GO:0008146)	3.36552	TPST2;CHST9;CHST7;HS3ST1;CHST2
	oxidoreductase activity, acting on the CH-OH group of donors, NAD or NADP as acceptor (GO:0016616)	3.19912	LDHA;ADH1C;ADH1A;RDH10;AKR1C1;GPD1;HSD17B11
	immunoglobulin binding (GO:0019865)	3.17672	FCER1G;FCGR2B;LILRA2
	metalloendopeptidase inhibitor activity (GO:0008191)	3.05711	TIMP3;TIMP1;TIMP4
	serine-type peptidase activity (GO:0008236)	2.95158	CFD;C3;C1QB;C4A;C1QA;FCN3;C1R;HTRA3;CTSS;CORIN;C1QC
RV up-regulated genes
KEGG	AGE-RAGE signaling pathway in diabetic complications	2.93702	EGR1;CCND1;PLCE1;JAK2;F3
	Melanoma	2.60476	CCND1;GADD45A;FGF18;FGF1
	Proteoglycans in cancer	2.28768	FZD1;CCND1;LUM;PLCE1;RRAS2;COL21A1
	Breast cancer	2.21351	FZD1;CCND1;GADD45A;FGF18;FGF1
	Gastric cancer	2.18915	FZD1;CCND1;GADD45A;FGF18;FGF1
	Malaria	2.17308	HBB;HBA1;THBS4
	Transcriptional misregulation in cancer	1.80103	PER2;GADD45A;ETV1;UTY;PROM1
	Prolactin signaling pathway	1.75191	SOCS2;CCND1;JAK2
	Apelin signaling pathway	1.63883	EGR1;CCND1;APLNR;RRAS2
	Human T-cell leukemia virus 1 infection	1.53086	EGR1;EGR2;CCND1;HLA-C;CREB5
BP	cellular response to type I interferon (GO:0071357)	3.8013	EGR1;RSAD2;HLA-C;XAF1;IFIT2
	type I interferon signaling pathway (GO:0060337)	3.8013	EGR1;RSAD2;HLA-C;XAF1;IFIT2
	positive regulation of apoptotic process (GO:0043065)	3.79311	MLLT11;SFRP4;SFRP1;TNFRSF12A;FAP;GADD45A;FRZB;ANKRD1;SOX4;IFIT2
	positive regulation of programmed cell death (GO:0043068)	3.69613	MLLT11;SFRP4;SFRP1;TNFRSF12A;GADD45A;FRZB;ANKRD1;SOX4;IFIT2
	Wnt signaling pathway (GO:0016055)	3.65507	FZD1;SFRP4;SFRP1;FRZB;CD24;SOX4
	canonical Wnt signaling pathway (GO:0060070)	3.56346	FZD1;SFRP4;SFRP1;FRZB;SOX4
	myofibril assembly (GO:0030239)	3.29995	ACTC1;TNNT1;ANKRD1;MYPN
	response to heparin (GO:0071503)	3.04592	EGR1;SFRP1
	glomerular epithelial cell differentiation (GO:0072311)	3.04592	PROM1;CD24
	renal filtration cell differentiation (GO:0061318)	3.04592	PROM1;CD24
MF	Wnt-activated receptor activity (GO:0042813)	4.62083	FZD1;SFRP4;SFRP1;FRZB
	alpha-N-acetylneuraminate alpha-2,8-sialyltransferase activity (GO:0003828)	3.04592	ST8SIA2;ST8SIA5
	growth hormone receptor binding (GO:0005131)	2.90204	SOCS2;JAK2
	frizzled binding (GO:0005109)	2.51829	FZD1;SFRP1;MYOC
	MAP kinase kinase kinase kinase activity (GO:0008349)	2.49286	NRK;TNIK
	fibroblast growth factor receptor binding (GO:0005104)	2.41591	FGF18;FGF1
	GABA-gated chloride ion channel activity (GO:0022851)	2.41591	GABRB1;GABRA4
	G-protein coupled chemoattractant receptor activity (GO:0001637)	2.22097	CX3CR1;ACKR4
	integrin binding (GO:0005178)	2.19045	GPNMB;FAP;FGF1;THBS4
	transcriptional activator activity, RNA polymerase II transcription factor binding (GO:0001190)	2.14869	ANKRD1;UTY;SOX4
RV down-regulated genes
KEGG	Complement and coagulation cascades	12.9239	C1QB;CFD;C1QA;SERPINA1;ITGAM;C1S;C1R;C5AR1;F13A1;F5;C3;C7;C3AR1;SERPING1;CD59;VSIG4;C1QC
	Phagosome	10.8897	MSR1;ITGAM;TFRC;C1R;CYBB;THBS1;C3;MARCO;TUBA1C;TUBA3E;FCGR3A;TUBA3D;TUBB2A;FCGR2A;CLEC7A;CD209;MRC1;CD14;FCGR2B;TLR2
	Staphylococcus aureus infection	10.4687	C1QB;CFD;C1QA;ITGAM;C1S;C1R;C5AR1;FPR1;C3;FCGR3A;FCGR2A;C3AR1;FCGR2B;C1QC
	Pathogenic Escherichia coli infection	6.03572	TUBA1C;TUBA3E;TUBA3D;TUBB2A;ARPC1B;HCLS1;LY96;CD14;EZR
	Pertussis	5.73772	C1QB;C3;C1QA;ITGAM;C1S;C1R;SERPING1;LY96;CD14;C1QC
	HIF-1 signaling pathway	5.46935	CDKN1A;PFKFB3;TFRC;IFNGR1;STAT3;EIF4EBP1;SLC2A1;CYBB;HMOX1;ENO1;TIMP1
	Tyrosine metabolism	4.24556	TPO;ADH1C;MAOA;ADH1B;ADH1A;AOX1
	Ferroptosis	3.97898	TFRC;HMOX1;CYBB;ACSL5;SAT1;CP
	Tuberculosis	3.74373	C3;FCGR3A;ITGAM;FCER1G;FCGR2A;CLEC7A;CD209;IFNGR1;MRC1;CD14;FCGR2B;TLR2
	Leishmaniasis	3.27211	C3;FCGR3A;ITGAM;FCGR2A;IFNGR1;CYBB;TLR2
BP	neutrophil activation involved in immune response (GO:0002283)	16.3561	CFD;SERPINA3;ORM1;SERPINA1;ITGAM;GMFG;HVCN1;C5AR1;FPR1;MGST1;IQGAP1;PYGL;LILRA2;C3;GLIPR1;ALOX5;C3AR1;COTL1;CD59;CD14;METTL7A;HMOX2;CTSC;LAIR1;CD53;FCER1G;ANXA2;CYBB;RNASE2;LYZ;PRDX6;VAMP8;ACLY;TYROBP;FCGR2A;IMPDH1;CHI3L1;PTX3;CD68;DOCK2;S100A9;S100A8;TLR2
	neutrophil degranulation (GO:0043312)	15.7432	CFD;SERPINA3;ORM1;SERPINA1;ITGAM;GMFG;HVCN1;C5AR1;FPR1;MGST1;IQGAP1;PYGL;C3;GLIPR1;ALOX5;C3AR1;COTL1;CD59;CD14;METTL7A;HMOX2;CTSC;LAIR1;CD53;FCER1G;ANXA2;CYBB;RNASE2;LYZ;PRDX6;VAMP8;ACLY;TYROBP;FCGR2A;IMPDH1;CHI3L1;PTX3;CD68;DOCK2;S100A9;S100A8;TLR2
	neutrophil mediated immunity (GO:0002446)	15.4869	CFD;SERPINA3;ORM1;SERPINA1;ITGAM;GMFG;HVCN1;C5AR1;FPR1;MGST1;IQGAP1;PYGL;C3;GLIPR1;ALOX5;C3AR1;COTL1;CD59;CD14;METTL7A;HMOX2;CTSC;LAIR1;CD53;FCER1G;ANXA2;CYBB;RNASE2;LYZ;PRDX6;VAMP8;ACLY;TYROBP;FCGR2A;IMPDH1;CHI3L1;PTX3;CD68;DOCK2;S100A9;S100A8;TLR2
	cellular response to cytokine stimulus (GO:0071345)	8.92335	CDKN1A;PID1;ITGAM;CEBPD;MAOA;FPR1;F13A1;AQP4;MT1X;AIF1;ALOX5;PIM1;HMOX1;HAS2;TIMP1;CCL18;IL13RA1;ANXA1;IL1R1;IFNGR1;IL1R2;MMP2;STAT3;IRAK3;DCN;HCK;BCL6;SAA1;HCLS1;CHI3L1;RHOU
	cytokine-mediated signaling pathway (GO:0019221)	8.19319	IFITM3;CDKN1A;IFITM2;ITGAM;CEBPD;MAOA;FPR1;F13A1;IFI30;SAMHD1;IL1RL1;ALOX5;PIM1;HMOX1;MAP3K8;TIMP1;CCL18;IL13RA1;EDARADD;ANXA1;ANXA2;IL1R1;IFNGR1;IL1R2;TNFSF12;MMP2;STAT3;IRAK3;IL17RB;DCN;HCK;BCL6;SAA1;RHOU;LCP1;BIRC3
	inflammatory response (GO:0006954)	7.71514	SERPINA3;ORM1;ANXA1;PTGER3;STAT3;C5AR1;FPR1;CYBB;HPR;LYZ;AIF1;THBS1;ADORA3;C3AR1;CHI3L1;PTX3;CCL18;CDO1;FCGR2B;S100A9;S100A8
	regulation of humoral immune response (GO:0002920)	6.58648	C1QB;C1QA;C1S;C1R;C5AR1;C3;C7;C3AR1;SUSD4;SERPING1;CD59;FCGR2B;C1QC
	regulation of immune effector process (GO:0002697)	6.54139	C1QB;C1QA;C1S;C1R;C5AR1;C3;C7;C3AR1;SUSD4;SERPING1;CD59;FCGR2B;C1QC
	regulation of phagocytosis (GO:0050764)	6.03412	HCK;CAMK1D;FCER1G;ADIPOQ;MERTK;FCGR2B;DOCK2;TLR2
	regulation of protein activation cascade (GO:2000257)	5.96105	C3;C1QB;C1QA;C7;C1S;C1R;C5AR1;C3AR1;SUSD4;SERPING1;CD59;C1QC
MF	calcium ion binding (GO:0005509)	4.43202	ANXA1;MCTP1;TPM4;C1R;KCNIP2;ATP2A2;IQGAP1;SYT13;TC2N;AIF1;THBS1;DNER;SPARCL1;LCP1;S100A9;S100A8;CDH19
	oxidoreductase activity, acting on the CH-OH group of donors, NAD or NADP as acceptor (GO:0016616)	4.32333	ADH1C;IMPDH1;ADH1A;RDH10;AKR1C1;GPD1;ME1;PGD;HSD17B11
	alcohol dehydrogenase activity, zinc-dependent (GO:0004024)	3.87451	ADH1C;ADH1B;ADH1A
	metal ion binding (GO:0046872)	3.86724	ANXA1;MCTP1;TPM4;C1R;KCNIP2;MT1M;ATP2A2;MT1X;IRAK3;IQGAP1;SYT13;TC2N;AIF1;THBS1;DNER;SPARCL1;PHACTR1;LCP1;S100A9;S100A8;CDH19
	oxidoreductase activity, acting on NAD(P)H, quinone or similar compound as acceptor (GO:0016655)	3.81567	NQO1;NQO2;AKR1C1;AKR1C2
	endopeptidase inhibitor activity (GO:0004866)	3.54396	SERPINA3;CSTA;SERPINA1;SERPINF1;SPINK5;SERPING1;TIMP3;TIMP1;TIMP4
	bile acid binding (GO:0032052)	3.43978	AKR1C1;AKR1C2;PYGL
	alcohol dehydrogenase (NAD) activity (GO:0004022)	3.43978	ADH1C;ADH1B;ADH1A
	Toll-like receptor binding (GO:0035325)	3.26989	S100A9;S100A8;TLR2
	immunoglobulin binding (GO:0019865)	2.98907	FCER1G;FCGR2B;LILRA2

## Sheet: Table S2
Table S2: Lists of normalized and differentially expressed genes involved in the enriched KEGG pathways, GO terms related to BP and GO terms related to MF post-LVAD use.
Analysis	Pathways/GO terms	-log(p-value)	Genes
LV normalized genes
KEGG	Staphylococcus aureus infection	13.621	C1QB;C4A;C1QA;FCGR3A;ITGAM;FCGR2A;C1R;C5AR1;C3AR1;FPR3;FCGR2B;C1QC
	Complement and coagulation cascades	9.931	C1QB;C4A;C1QA;SERPINA1;ITGAM;C1R;C5AR1;C3AR1;F13A1;C1QC
	Pertussis	7.39908	C1QB;C4A;C1QA;ITGAM;C1R;LY96;CD14;C1QC
	Phagosome	7.13995	MSR1;FCGR3A;ITGAM;FCGR2A;C1R;MRC1;CYBB;CD14;FCGR2B;CTSS
	Systemic lupus erythematosus	5.51999	C1QB;C4A;C1QA;FCGR3A;FCGR2A;C1R;HIST1H2AK;C1QC
	Tuberculosis	4.5745	FCGR3A;ITGAM;FCER1G;FCGR2A;MRC1;CD14;FCGR2B;CTSS
	HIF-1 signaling pathway	3.26147	LDHA;SLC2A1;CYBB;HMOX1;TIMP1
	Leishmaniasis	2.82374	FCGR3A;ITGAM;FCGR2A;CYBB
	Osteoclast differentiation	2.79485	FCGR3A;TYROBP;FCGR2A;LILRB2;FCGR2B
	Prion diseases	2.79305	C1QB;C1QA;C1QC
BP	neutrophil degranulation (GO:0043312)	12.0543	CD53;SERPINA3;ITGAM;SERPINA1;FCER1G;C5AR1;FGL2;CYBB;LILRB2;LYZ;CTSS;VAMP8;GLIPR1;TYROBP;FCGR2A;COTL1;C3AR1;PECAM1;CD14;METTL7A;CD68;CTSC
	neutrophil activation involved in immune response (GO:0002283)	11.9825	CD53;SERPINA3;ITGAM;SERPINA1;FCER1G;C5AR1;FGL2;CYBB;LILRB2;LYZ;CTSS;VAMP8;GLIPR1;TYROBP;FCGR2A;COTL1;C3AR1;PECAM1;CD14;METTL7A;CD68;CTSC
	neutrophil mediated immunity (GO:0002446)	11.9114	CD53;SERPINA3;ITGAM;SERPINA1;FCER1G;C5AR1;FGL2;CYBB;LILRB2;LYZ;CTSS;VAMP8;GLIPR1;TYROBP;FCGR2A;COTL1;C3AR1;PECAM1;CD14;METTL7A;CD68;CTSC
	regulation of humoral immune response (GO:0002920)	6.05481	C1QB;C4A;C1QA;C1R;C5AR1;C3AR1;FCGR2B;C1QC
	regulation of immune effector process (GO:0002697)	6.02562	C1QB;C4A;C1QA;C1R;C5AR1;C3AR1;FCGR2B;C1QC
	regulation of protein activation cascade (GO:2000257)	5.10618	C1QB;C4A;C1QA;C1R;C5AR1;C3AR1;C1QC
	regulation of complement activation (GO:0030449)	5.07974	C1QB;C4A;C1QA;C1R;C5AR1;C3AR1;C1QC
	immune response-activating cell surface receptor signaling pathway (GO:0002429)	5.07899	FCER1G;C5AR1;C3AR1;FPR3
	regulation of acute inflammatory response (GO:0002673)	4.78227	C1QB;C4A;C1QA;C1R;C5AR1;C3AR1;C1QC
	regulation of protein processing (GO:0070613)	4.62373	C1QB;C4A;C1QA;C1R;C5AR1;C3AR1;C1QC
MF	complement receptor activity (GO:0004875)	4.34083	C5AR1;C3AR1;FPR3
	N-acetylglucosamine 6-O-sulfotransferase activity (GO:0001517)	3.0449	CHST7;CHST2
	serine-type endopeptidase activity (GO:0004252)	2.69686	C1QB;C4A;C1QA;C1R;CTSS;C1QC
	G-protein coupled receptor activity (GO:0004930)	2.68091	ADGRD1;SFRP5;GPR183;C5AR1;GPR22;C3AR1;FPR3
	immunoglobulin binding (GO:0019865)	2.63433	FCER1G;FCGR2B
	endopeptidase activity (GO:0004175)	2.5906	ADAMTS4;C1QB;C4A;C1QA;C1R;CTSS;CTSC;C1QC
	metalloendopeptidase inhibitor activity (GO:0008191)	2.55704	TIMP3;TIMP1
	serine-type peptidase activity (GO:0008236)	2.44809	C1QB;C4A;C1QA;C1R;CTSS;C1QC
	amyloid-beta binding (GO:0001540)	2.37295	MSR1;LILRB2;FCGR2B
	endopeptidase inhibitor activity (GO:0004866)	2.18909	SERPINA3;SERPINA1;TIMP3;TIMP1
LV differentially expressed genes
KEGG	Protein digestion and absorption	4.69405	COL1A1;ACE2;COL3A1;COL14A1
	Leishmaniasis	3.49758	FOS;PTGS2;HLA-DQA1
	PI3K-Akt signaling pathway	3.39201	COL1A1;NR4A1;ANGPT1;TNC;SGK1
	Rheumatoid arthritis	3.23391	ANGPT1;FOS;HLA-DQA1
	TNF signaling pathway	2.99451	SOCS3;FOS;PTGS2
	Relaxin signaling pathway	2.78571	COL1A1;COL3A1;FOS
	MAPK signaling pathway	2.725	NR4A1;ANGPT1;DUSP1;FOS
	Intestinal immune network for IgA production	2.47197	CXCR4;HLA-DQA1
	Kaposi sarcoma-associated herpesvirus infection	2.34586	ZFP36;FOS;PTGS2
	Staphylococcus aureus infection	2.17652	CFH;HLA-DQA1
BP	collagen fibril organization (GO:0030199)	4.72241	COL1A1;COL3A1;COL14A1
	sprouting angiogenesis (GO:0002040)	4.17121	NR4A1;EGR3;ANGPT1
	protein complex subunit organization (GO:0071822)	4.14178	COL1A1;COL3A1;COL14A1
	endothelial cell chemotaxis (GO:0035767)	3.94883	NR4A1;EGR3
	cellular response to cytokine stimulus (GO:0071345)	3.82927	SOCS3;ZFP36;CCL4;CXCR4;FOS;PTGS2
	positive regulation of nuclear-transcribed mRNA poly(A) tail shortening (GO:0060213)	3.76575	BTG2;ZFP36
	regulation of nuclear-transcribed mRNA poly(A) tail shortening (GO:0060211)	3.76575	BTG2;ZFP36
	cell migration involved in sprouting angiogenesis (GO:0002042)	3.54855	NR4A1;EGR3
	negative regulation of cell cycle (GO:0045786)	3.53271	NR4A1;BTG2;DUSP1
	positive regulation of nuclear-transcribed mRNA catabolic process, deadenylation-dependent decay (GO:1900153)	3.42939	BTG2;ZFP36
MF	C-C chemokine binding (GO:0019957)	4.05748	ZFP36;CXCR4
	glucocorticoid receptor binding (GO:0035259)	3.94883	NR4A2;NR4A1
	platelet-derived growth factor binding (GO:0048407)	3.76575	COL1A1;COL3A1
	chemokine binding (GO:0019956)	3.37552	ZFP36;CXCR4
	exopeptidase activity (GO:0008238)	2.52717	ACE2;ERAP2
	metalloexopeptidase activity (GO:0008235)	2.37158	ACE2;ERAP2
	steroid hormone receptor binding (GO:0035258)	2.08313	NR4A2;NR4A1
	RNA polymerase II core promoter proximal region sequence-specific DNA binding (GO:0000978)	1.9379	NR4A2;NR4A1;FOS
	protein heterodimerization activity (GO:0046982)	1.9246	NR4A2;NR4A1;FOS
	MAP kinase tyrosine/serine/threonine phosphatase activity (GO:0017017)	1.90191	DUSP1
RV normalized genes
KEGG	Staphylococcus aureus infection	11.2236	C1QB;C1QA;FCGR3A;ITGAM;FCGR2A;C1R;C5AR1;C3AR1;C1QC
	Complement and coagulation cascades	10.6179	C1QB;C1QA;SERPINA1;ITGAM;C1R;C5AR1;C3AR1;VSIG4;C1QC
	Phagosome	8.05953	MSR1;FCGR3A;ITGAM;FCGR2A;C1R;CLEC7A;CYBB;CD14;TLR2
	Pertussis	7.69705	C1QB;C1QA;ITGAM;C1R;LY96;CD14;C1QC
	Systemic lupus erythematosus	6.01997	C1QB;C1QA;FCGR3A;FCGR2A;C1R;HIST1H2AK;C1QC
	Tuberculosis	5.16178	FCGR3A;ITGAM;FCER1G;FCGR2A;CLEC7A;CD14;TLR2
	Leishmaniasis	4.95822	FCGR3A;ITGAM;FCGR2A;CYBB;TLR2
	Prion diseases	3.45049	C1QB;C1QA;C1QC
	Fc gamma R-mediated phagocytosis	3.33315	HCK;FCGR3A;FCGR2A;DOCK2
	Chagas disease (American trypanosomiasis)	3.13008	C1QB;C1QA;TLR2;C1QC
BP	neutrophil degranulation (GO:0043312)	13.5764	CD53;ITGAM;SERPINA1;FCER1G;GMFG;C5AR1;CYBB;LYZ;GLIPR1;TYROBP;FCGR2A;COTL1;C3AR1;PTX3;CD14;DOCK2;CD68;S100A9;TLR2
	neutrophil activation involved in immune response (GO:0002283)	13.5115	CD53;ITGAM;SERPINA1;FCER1G;GMFG;C5AR1;CYBB;LYZ;GLIPR1;TYROBP;FCGR2A;COTL1;C3AR1;PTX3;CD14;DOCK2;CD68;S100A9;TLR2
	neutrophil mediated immunity (GO:0002446)	13.4473	CD53;ITGAM;SERPINA1;FCER1G;GMFG;C5AR1;CYBB;LYZ;GLIPR1;TYROBP;FCGR2A;COTL1;C3AR1;PTX3;CD14;DOCK2;CD68;S100A9;TLR2
	regulation of protein activation cascade (GO:2000257)	5.36141	C1QB;C1QA;C1R;C5AR1;C3AR1;C1QC
	regulation of complement activation (GO:0030449)	5.33818	C1QB;C1QA;C1R;C5AR1;C3AR1;C1QC
	regulation of humoral immune response (GO:0002920)	5.24751	C1QB;C1QA;C1R;C5AR1;C3AR1;C1QC
	regulation of immune effector process (GO:0002697)	5.22539	C1QB;C1QA;C1R;C5AR1;C3AR1;C1QC
	regulation of acute inflammatory response (GO:0002673)	5.07619	C1QB;C1QA;C1R;C5AR1;C3AR1;C1QC
	regulation of protein processing (GO:0070613)	4.93611	C1QB;C1QA;C1R;C5AR1;C3AR1;C1QC
	regulation of phagocytosis (GO:0050764)	4.68972	HCK;FCER1G;DOCK2;TLR2
MF	Toll-like receptor binding (GO:0035325)	3.26383	S100A9;TLR2
	complement receptor activity (GO:0004875)	3.082	C5AR1;C3AR1
	serine-type endopeptidase activity (GO:0004252)	2.96809	C1QB;C1QA;FCN3;C1R;C1QC
	serine-type peptidase activity (GO:0008236)	2.74665	C1QB;C1QA;FCN3;C1R;C1QC
	scavenger receptor activity (GO:0005044)	2.51126	MSR1;CD163
	actin binding (GO:0003779)	2.47695	TPM4;COTL1;PHACTR1;LCP1;AIF1
	calcium ion binding (GO:0005509)	2.27236	TPM4;C1R;LCP1;S100A9;AIF1
	phosphotyrosine residue binding (GO:0001784)	2.23382	HCK;SAMSN1
	MHC protein binding (GO:0042287)	2.20497	MARCH1;CLEC7A
	protein phosphorylated amino acid binding (GO:0045309)	2.09892	HCK;SAMSN1
RV differentially expressed genes
KEGG	Rheumatoid arthritis	10.2371	HLA-DMB;CCL3;HLA-DRA;FOS;HLA-DOA;HLA-DQA1
	Staphylococcus aureus infection	8.78007	HLA-DMB;HLA-DRA;DEFA1;HLA-DOA;HLA-DQA1
	Leishmaniasis	8.59224	HLA-DMB;HLA-DRA;FOS;HLA-DOA;HLA-DQA1
	Th1 and Th2 cell differentiation	8.11113	HLA-DMB;HLA-DRA;FOS;HLA-DOA;HLA-DQA1
	Asthma	8.07158	HLA-DMB;HLA-DRA;HLA-DOA;HLA-DQA1
	Th17 cell differentiation	7.77931	HLA-DMB;HLA-DRA;FOS;HLA-DOA;HLA-DQA1
	Allograft rejection	7.70272	HLA-DMB;HLA-DRA;HLA-DOA;HLA-DQA1
	Graft-versus-host disease	7.56601	HLA-DMB;HLA-DRA;HLA-DOA;HLA-DQA1
	Type I diabetes mellitus	7.48056	HLA-DMB;HLA-DRA;HLA-DOA;HLA-DQA1
	Intestinal immune network for IgA production	7.28385	HLA-DMB;HLA-DRA;HLA-DOA;HLA-DQA1
BP	lymphocyte chemotaxis (GO:0048247)	9.75751	CCL4L1;GPR183;CCL4;CCL3;DEFA1
	cellular response to interferon-gamma (GO:0071346)	7.6025	CCL4L1;CCL4;CCL3;HLA-DRA;HLA-DQA1
	T cell chemotaxis (GO:0010818)	7.29905	GPR183;CCL3;DEFA1
	T cell migration (GO:0072678)	6.6313	GPR183;CCL3;DEFA1
	cytokine-mediated signaling pathway (GO:0019221)	6.56141	SOCS3;CCL4L1;CCL4;CCL3;HLA-DRA;FOS;HLA-DQA1
	eosinophil migration (GO:0072677)	6.07496	CCL4L1;CCL4;CCL3
	eosinophil chemotaxis (GO:0048245)	6.07496	CCL4L1;CCL4;CCL3
	antigen processing and presentation of exogenous peptide antigen (GO:0002478)	6.04348	HLA-DMB;HLA-DRA;HLA-DOA;HLA-DQA1
	antigen processing and presentation of exogenous peptide antigen via MHC class II (GO:0019886)	6.04348	HLA-DMB;HLA-DRA;HLA-DOA;HLA-DQA1
	antigen processing and presentation of peptide antigen via MHC class II (GO:0002495)	6.02559	HLA-DMB;HLA-DRA;HLA-DOA;HLA-DQA1
MF	MHC class II receptor activity (GO:0032395)	7.29905	HLA-DRA;HLA-DOA;HLA-DQA1
	MHC class II protein complex binding (GO:0023026)	6.6313	HLA-DMB;HLA-DRA;HLA-DOA
	MHC protein complex binding (GO:0023023)	6.3938	HLA-DMB;HLA-DRA;HLA-DOA
	CCR chemokine receptor binding (GO:0048020)	5.458	CCL4L1;CCL4;CCL3
	chemokine activity (GO:0008009)	5.20455	CCL4L1;CCL4;CCL3
	chemokine receptor binding (GO:0042379)	5.12108	CCL4L1;CCL4;CCL3
	cytokine activity (GO:0005125)	3.62452	CCL4L1;CCL4;CCL3
	MHC class I receptor activity (GO:0032393)	2.31958	LILRB2
	phospholipase activator activity (GO:0016004)	2.31958	CCL3
	lipase activator activity (GO:0060229)	2.25279	CCL3
